# Supplementary material for: Integrating Mendelian randomization and multiple-trait colocalization to uncover cell-specific inflammatory drivers of autoimmune and atopic disease
Source: Hum Mol Genet. 2019 Jun 18;28(19):3293–300. doi: 10.1093/hmg/ddz155 (PMC6859431; doi:10.1093/hmg/ddz155)
Supplement: Supplementary_tables_TGR_ddz155 [file supplementary_tables_tgr_ddz155.xlsx]

## Sheet: Directory
Table	Content
S1	List of inflammatory biomarkers and Mendelian randomization instruments
S2	List of immune mediated disease traits with details of publications
S3	Table of results from conservative Mendelian randomization analysis
S4	Table of results from liberal Mendelian randomization analysis
S5	Table of leave-one-out analysis results
S6	Table of results from reverse Mendelian randomization analysis
S7	Table of results from Steiger test
S8	Table of results from multiple-trait colocalization analysis to investigate cell type-specificity (ABC colocalisation scenario only)
S9	Table of results results from multiple-trait colocalization analysis to investigate cell type-specificity (all scenarios)
S10	Table of results reporting SNP with lowest p-value from each data set used in multiple-trait colocalization analysis
S11	Table of results from multiple-trait colocalization analysis to investigate tissue-specificity

## Sheet: Table S1
Table S1. List of inflammatory biomarkers and Mendelian randomization instruments
Gene - Target gene, EA - effect allele, RA - reference allele, Beta - effect coefficients, SE - standard error of beta, n - sample size, Reference - corresponding citation in main paper effect estimates were obtained from
Gene	Single SNP	Exposure	EA	RA	Beta	SE	n	Reference
IL-18	rs71478720	IL-18	C	T	0.312	0.046	8293	17
IL-2Rα	rs12722497	IL-2Rα	A	C	0.628	0.049	8293	17
VEGFA	rs6921438	VEGF	A	G	-0.49	0.018	8293	17
MIF	rs2228467	MIF	C	G	-0.156	0.025	8293	17
IL-16	rs4778636	IL-16	A	G	-0.727	0.063	8293	17
HGF	rs3748034	HGF	T	G	-0.431	0.041	8293	17
IL-6R	rs2228145	IL-6R	C	A	0.2949	0.0148	1645	18
TRAIL	esv2656942	TNFSF10	-	A	-0.431	0.041	8293	17
IP10	rs17229943	CXCL10	G	C	1.103	0.14	8293	17
CRP	rs1205	CRP	C	T	0.13	0.01	≤ 82725	18
IL-1R	rs6743376	IL-1R	C	A	0.18	0.0102	4443	18

## Sheet: Table S2
Table S2. List of immune mediated disease traits with details of publications
Trait - complex trait, IMD - immune mediated disease, ID - id from the MR-Base platform, Author - first author from corresponding publication, Year - year of publication, No. cases - number of cases in sample, No. Controls - number of controls in sample, Consortium - corresponding consortium or research group responsible for observed effect estimates
Trait (IMD)	ID	Author	Year	No. Cases	No. Controls	Consortium
Inflammatory Bowel Disease (IBD)	31	Liu	2015	12882	21770	IIBDGC
Ulcerative Colitis (UC)	970	Liu	2015	13768	33977	IIBDGC
Crohn’s Disease (CD)	12	Liu	2015	17897	33977	IIBDGC
Multiple Sclerosis (MS)	1025	Beecham	2011	14498	24091	IMSGC
Rheumatoid Arthritis (RA)	833	Okada Y	2014	19234	61565	N/A
Celiac Disease (CelD)	1060	Dubois	2010	3796	8154	N/A
Systemic Lupus Erythematosus (SLE)	815	Hom G	2008	1311	1783	N/A
Asthma (Diagnosed by Doctor)	UKB-a:446	Neale	2017	38791	297991	Neale Lab
Eczema/Dermatitis (E/D) (Self-Reported)	UKB-a:99	Neale	2017	8718	328441	Neale Lab

## Sheet: Table S3
Table S3. Table of results from conservative Mendelin randomization analysis
Exposure - inflammatory cytokine modelled as the exposure in Mendelian randomization analysis, SNP - genetic variant used as an instrumental variable, ID Outcome - MR-Base id for corresponding trait used as our outcome, Outcome - Trait name of outcome, Method - Mendelian randomization method applied, nsnp - number of SNPs used as instrumental variables, Beta - effect estimate derived from MR anal…
Exposure	SNP	ID Outcome	Outcome	Method	nsnp	Beta	SE	P Value
HGF	rs3748034	833	Rheumatoid arthritis	Wald ratio	1	-0.0685819	0.0515006	0.182968
HGF	rs3748034	UKB-a:446	Asthma	Wald ratio	1	-0.00284701	0.00258541	0.270817
HGF	rs3748034	UKB-a:99	Eczema/dermatitis	Wald ratio	1	0.000460872	0.0012852	0.719894
HGF	rs3748034	31	Inflammatory bowel disease	Wald ratio	1	-0.0025508	0.0617169	0.967032
IL-16	rs4778636	833	Rheumatoid arthritis	Wald ratio	1	-0.0406586	0.0272678	0.13594
IL-16	rs4778636	UKB-a:446	Asthma	Wald ratio	1	0.00142282	0.0018345	0.437991
IL-16	rs4778636	815	Systemic lupus erythematosus	Wald ratio	1	-0.065801	0.116998	0.573836
IL-16	rs4778636	12	Crohn's disease	Wald ratio	1	-0.0123743	0.0323964	0.702487
IL-16	rs4778636	UKB-a:99	Eczema/dermatitis	Wald ratio	1	-0.000308611	0.000911997	0.735069
IL-16	rs4778636	970	Ulcerative colitis	Wald ratio	1	-0.00256182	0.0332784	0.938638
IL-16	rs4778636	31	Inflammatory bowel disease	Wald ratio	1	0.00302947	0.0422283	0.942809
IL-16	rs4778636	1025	Multiple sclerosis	Wald ratio	1	0.00274828	0.0423618	0.948272
IL-18	rs71478720	815	Systemic lupus erythematosus	Wald ratio	1	-0.514156	0.170304	0.00253574
IL-18	rs71478720	UKB-a:99	Eczema/dermatitis	Wald ratio	1	0.00423461	0.00141734	0.0028106
IL-18	rs71478720	31	Inflammatory bowel disease	Wald ratio	1	0.162176	0.0634615	0.0106037
IL-18	rs71478720	1060	Celiac disease	Wald ratio	1	0.139197	0.101808	0.171547
IL-18	rs71478720	UKB-a:446	Asthma	Wald ratio	1	0.00384676	0.00285142	0.177315
IL-18	rs71478720	833	Rheumatoid arthritis	Wald ratio	1	0.0647523	0.0667828	0.332248
IL2ra	rs12722497	1025	Multiple sclerosis	Wald ratio	1	0.187553	0.0436744	1.75e-05
IL2ra	rs12722497	12	Crohn's disease	Wald ratio	1	0.0659266	0.0318613	0.0385296
IL2ra	rs12722497	970	Ulcerative colitis	Wald ratio	1	0.0336068	0.0335099	0.315913
IL2ra	rs12722497	31	Inflammatory bowel disease	Wald ratio	1	0.0235668	0.0434713	0.587734
IL2ra	rs12722497	833	Rheumatoid arthritis	Wald ratio	1	-0.0160037	0.0410666	0.696757
IL2ra	rs12722497	UKB-a:446	Asthma	Wald ratio	1	-0.000854244	0.00221449	0.699681
IL2ra	rs12722497	UKB-a:99	Eczema/dermatitis	Wald ratio	1	-0.000245624	0.00110077	0.823428
IL-6R	rs2228145	UKB-a:99	Eczema/dermatitis	Wald ratio	1	0.0075511	0.00132955	1.35e-08
IL-6R	rs2228145	833	Rheumatoid arthritis	Wald ratio	1	-0.260973	0.0480705	5.67e-08
IL-6R	rs2228145	12	Crohn's disease	Wald ratio	1	-0.179831	0.0429403	2.81e-05
IL-6R	rs2228145	UKB-a:446	Asthma	Wald ratio	1	0.0103341	0.00267477	0.000111754
IL-6R	rs2228145	970	Ulcerative colitis	Wald ratio	1	-0.0936433	0.0445229	0.035443
IL-6R	rs2228145	31	Inflammatory bowel disease	Wald ratio	1	-0.0569621	0.0579858	0.325929
MIF	rs2330634	31	Inflammatory bowel disease	Wald ratio	1	0.108346	0.110256	0.325767
MIF	rs2330634	UKB-a:446	Asthma	Wald ratio	1	0.00350177	0.00509673	0.492044
MIF	rs2330634	UKB-a:99	Eczema/dermatitis	Wald ratio	1	0.00168218	0.00253342	0.506694
VEGF	rs6921438	UKB-a:99	Eczema/dermatitis	Wald ratio	1	-0.000891416	0.000793088	0.261021
VEGF	rs6921438	31	Inflammatory bowel disease	Wald ratio	1	0.0244933	0.0344898	0.477604
VEGF	rs6921438	833	Rheumatoid arthritis	Wald ratio	1	-0.0203068	0.0359188	0.571834
VEGF	rs6921438	UKB-a:446	Asthma	Wald ratio	1	1.56e-05	0.00159543	0.992174
VEGF	rs6921438	815	Systemic lupus erythematosus	Wald ratio	1	-0.000204092	0.0944634	0.998276
CRP	rs1205	1025	Multiple sclerosis	Wald ratio	1	-0.0607774	0.0967148	0.529729
CRP	rs1205	31	Inflammatory bowel disease	Wald ratio	1	0.0210956	0.0983333	0.830133
CRP	rs1205	833	Rheumatoid arthritis	Wald ratio	1	-0.0552796	0.0842169	0.511569
CRP	rs1205	970	Ulcerative colitis	Wald ratio	1	-0.102257	0.0769252	0.183747
CRP	rs1205	UKB-a:446	Asthma	Wald ratio	1	0.000220736	0.00458916	0.961637
CRP	rs1205	UKB-a:99	Eczema/dermatitis	Wald ratio	1	-0.00347306	0.00228116	0.127885
IL-1R	rs6743376	31	Inflammatory bowel disease	Wald ratio	1	-0.0684711	0.038013	0.0716623
IL-1R	rs6743376	833	Rheumatoid arthritis	Wald ratio	1	-0.021491	0.0327409	0.511569
IL-1R	rs6743376	UKB-a:446	Asthma	Wald ratio	1	-0.00353268	0.00176346	0.0451483
IL-1R	rs6743376	UKB-a:99	Eczema/dermatitis	Wald ratio	1	-0.00050213	0.000876529	0.566739

## Sheet: Table S4
Table S4. Table of results from liberal Mendelin randomization analysis
Exposure - inflammatory cytokine modelled as the exposure in Mendelian randomization analysis, ID Outcome - MR-Base id for corresponding trait used as our outcome, Outcome - Trait name of outcome, Method - Mendelian randomization method applied, nsnp - number of SNPs used as instrumental variables, Beta - effect estimate derived from MR analysis, SE - standard error of the beta, P Value - P-value…
Exposure	ID Outcome	Outcome	Method	nsnp	Beta	SE	P Value
IL-18	31	Inflammatory bowel disease	Inverse variance weighted	4	0.187503	0.0486683	0.000116836
IL-18	UKB-a:99	Eczema/dermatitis	Inverse variance weighted	4	0.00384229	0.00105772	0.000280543
IL-18	833	Rheumatoid arthritis	Inverse variance weighted	2	0.0556603	0.0554552	0.315524
IL-18	UKB-a:446	Asthma	Inverse variance weighted	4	0.00157883	0.00212797	0.458123
HGF	833	Rheumatoid arthritis	Inverse variance weighted	2	0.180555	0.0986874	0.0673156
HGF	UKB-a:446	Asthma	Inverse variance weighted	2	0.0011766	0.00484069	0.807955
HGF	31	Inflammatory bowel disease	Inverse variance weighted	2	0.0159632	0.0929762	0.863681
HGF	UKB-a:99	Eczema/dermatitis	Inverse variance weighted	2	4.93e-05	0.00210114	0.981276
IL-16	833	Rheumatoid arthritis	Inverse variance weighted	3	-0.0350853	0.0255678	0.169987
IL-16	UKB-a:99	Eczema/dermatitis	Inverse variance weighted	3	-0.000383061	0.000822813	0.641537
IL-16	UKB-a:446	Asthma	Inverse variance weighted	3	0.000709688	0.00165514	0.668085
IL-16	31	Inflammatory bowel disease	Inverse variance weighted	3	0.0135568	0.0378585	0.720275
IL-16	970	Ulcerative colitis	Inverse variance weighted	2	0.0117824	0.0379206	0.756019
IL-16	1025	Multiple sclerosis	Inverse variance weighted	2	-0.00522051	0.0404023	0.897189
IL-16	12	Crohn's disease	Inverse variance weighted	2	0.00632009	0.049119	0.89762
IL-16	815	Systemic lupus erythematosus	Inverse variance weighted	3	-0.000782573	0.109063	0.994275
IP-10	31	Inflammatory bowel disease	Inverse variance weighted	2	-0.0446499	0.146184	0.760034
IP-10	UKB-a:446	Asthma	Inverse variance weighted	2	-0.00482264	0.00400099	0.228064
IP-10	UKB-a:99	Eczema/dermatitis	Inverse variance weighted	2	-0.00245128	0.00221574	0.268597
TRAIL	31	Inflammatory bowel disease	Inverse variance weighted	2	-0.0446499	0.146184	0.760034
TRAIL	UKB-a:446	Asthma	Inverse variance weighted	2	-0.00482264	0.00400099	0.228064
TRAIL	UKB-a:99	Eczema/dermatitis	Inverse variance weighted	2	-0.00245128	0.00221574	0.268597
VEGF	UKB-a:99	Eczema/dermatitis	Inverse variance weighted	3	-0.00136053	0.000761518	0.0740018
VEGF	833	Rheumatoid arthritis	Inverse variance weighted	3	-0.0251884	0.0391182	0.519637
VEGF	31	Inflammatory bowel disease	Inverse variance weighted	3	0.0190687	0.0331416	0.565041
VEGF	815	Systemic lupus erythematosus	Inverse variance weighted	2	-0.0395026	0.160334	0.805391
VEGF	UKB-a:446	Asthma	Inverse variance weighted	3	0.000514821	0.00266543	0.846843

## Sheet: Table S5
Table S5. Table of leave-one-out analysis results
Exposure - inflammatory cytokine modelled as the exposure in Mendelian randomization analysis, Outcome - Trait name of outcome, ID Outcome - MR-Base id for corresponding trait used as our outcome, SNP - genetic variant left out of analysis, Beta - effect estimate derived from MR analysis, SE - standard error of the beta, P Value - P-value from MR analysis
Exposure	Outcome	ID Outcome	SNP	Beta	SE	P Value
IL-18	Inflammatory Bowel Disease	31	rs115267715	0.197728	0.049438	6.35 x 10-5
IL-18	Inflammatory Bowel Disease	31	rs17229943	0.18504	0.05107	2.91 x 10-4
IL-18	Inflammatory Bowel Disease	31	rs385076	0.173852	0.065456	7.91 x 10-3
IL-18	Inflammatory Bowel Disease	31	rs5744292	0.187283	0.064466	3.67 x 10-3
IL-18	Inflammatory Bowel Disease	31	All	0.187503	0.048668	1.17 x 10-4
IL-18	Eczema/Dermatitis	UKB-a:99	rs115267715	0.003895	0.00126	1.99 x 10-3
IL-18	Eczema/Dermatitis	UKB-a:99	rs17229943	0.003431	0.001142	2.66 x 10-3
IL-18	Eczema/Dermatitis	UKB-a:99	rs385076	0.005154	0.001364	1.58 x 10-4
IL-18	Eczema/Dermatitis	UKB-a:99	rs5744292	0.003023	0.001374	2.78 x 10-2
IL-18	Eczema/Dermatitis	UKB-a:99	All	0.003842	0.001058	2.81 x 10-4

## Sheet: Table S6
Table S6. Table of results from reverse Mendelian randomization analysis
Exposure - Complex trait modelled as the exposure in Mendelian randomization analysis, ID Exposure - MR-Base id for corresponding trait used as our exposure, Outcome - inflammatory cytokine modelled as our exposure, Method - Mendelian randomization method applied, nsnp - number of SNPs used as instrumental variables, Beta - effect estimate derived from MR analysis, SE - standard error of the beta…
Exposue	ID Exposure	Outcome	Method	nsnp	Beta	SE	P Value
Eczema/dermatitis	UKB-a:99	IL-18	Inverse variance weighted	9	4.05176	2.86897	0.15787
Inflammatory bowel disease	31	IL-18	Inverse variance weighted	55	0.0043284	0.0235503	0.854175
Multiple sclerosis	1025	IL-2Ra	Inverse variance weighted	36	0.0848474	0.0579197	0.142944
Crohn's disease	12	IL-2Ra	Inverse variance weighted	110	-0.010809	0.0213652	0.612916
Crohn's disease	12	VEGF	Inverse variance weighted	110	-0.0219376	0.0143235	0.125627

## Sheet: Table S7
Table S7. Table of results from Steiger test
Exposure - inflammatory cytokine modelled as the exposure in Mendelian randomization analysis, ID Outcome - MR-Base id for corresponding trait used as our outcome, Outcome - Trait name of outcome, snp_r2.exposure - r2 value between genetic instrumentsand exposure, snp_r2.outcome - r2 value between genetic instruments and outcome, Correct Causal Direction - TRUE/FALSE depending on whether Steiger …
Exposure	ID Outcome	Outcome	snp_r2.exposure	snp_r2.outcome	Correct Causal Direction	Steiger P Value
IL-18	31	Inflammatory bowel disease	0.0327588	0.000468946	TRUE	0
IL-18	UKB-a:99	Eczema/dermatitis	0.0327588	4.73e-05	TRUE	0
IL-2Ra	1025	Multiple sclerosis	0.0201769	0.000472782	TRUE	0
VEGF	12	Crohn's disease	0.0057211	0.000102866	TRUE	2.8655e-08

## Sheet: Table S8
Table S8. Table of results from multiple-trait colocalization analysis to investigate cell type-specificity (ABC colocalisation scenario only)
top row - inflammator cytokine analysed using protein quantitiave trait loci (pQTL) data, Cell-type - relevant cell-type that expression quantitative trait loci data (eQTL) was derived from, IBD - inflammatory bowel disease, E/D - eczema/dermatitis, SLE - systemic lupus erythematosus, CD - crohn's disease, RA - rheumatroid arthiritis, UC - ulcerative colitis, MS - multiple sclerosis, all other ce…
Cell-type	IL18			IL6R					IL2RA
	IBD	E/D	SLE	E/D	CD	RA	Asthma	UC	MS	CD
Monocytes	0.88119	0.881363	0.927192	0.000562	5.93e-05	0.000587204	0.000562	5.93024e-05	N/A	N/A
Neutrophils	0.965726	0.965764	0.999212	0.001334	1.64819e-05	0.00129814	0.001334	1.64819e-05	N/A	N/A
T cells	0.015851	0.0159945	0.000987642	0.911542	0.876786	0.916016	0.91153	0.87655	0.882692	0.883296

## Sheet: Table S9
Table S9. Table of results results from multiple-trait colocalization analysis to investigate cell type-specificity (all scenarios)
top row: inflammatory cytokine analysed using protein quantitiave trait loci (pQTL) data, Second row: Cell-type - relevant cell-type that expression quantitative trait loci data (eQTL) was derived from, IBD - inflammatory bowel disease, E/D - eczema/dermatitis, SLE - systemic lupus erythematosus, CD - crohn's disease, RA - rheumatroid arthiritis, UC - ulcerative colitis, MS - multiple sclerosis. …
	IL-18									IL-18															IL-2Ra
	T cells			Monocytes			Neutrophils			T cells					Monocytes					Neutrophils					T cells		Monocytes		Neutrophils
Scenario	IBD	E/D	SLE	IBD	E/D	SLE	IBD	E/D	SLE	E/D	CD	RA	Asthma	UC	E/D	CD	RA	Asthma	UC	E/D	CD	RA	Asthma	UC	CD	MS	CD	MS	CD	MS
a	0.138529	0.138245	0.0268813	0.000962399	0.138245	0.0028822	1.01e-07	1.01e-07	2.86e-07	0.000119494	0.014478	0.00601655	0.000115495	0.00601655	0.106642	0.0168492	0.00601655	0.102651	0.0168492	0.113603	0.014478	0.00601655	0.108871	0.014478	0.00745978	0.0075589	n/a	n/a	n/a	n/a
a,b	0.0553788	0.0545734	0.000782368	0.00307708	0.0545734	0.000486973	1.17e-05	1.17e-05	3.07e-07	0.00103903	0.00021803	0.000918642	0.000962047	0.000918642	0.018463	0.00029714	0.000918642	0.0166175	0.00029714	0.0223184	0.00021803	0.000918642	0.0196958	0.00021803	0.00132233	0.00136293	n/a	n/a	n/a	n/a
a,c	0.0553788	0.0545734	0.000782368	0.00307708	0.0545734	0.000486973	1.17e-05	1.17e-05	3.07e-07	0.00103903	0.00021803	0.000918642	0.000962047	0.000918642	0.018463	0.00029714	0.000918642	0.0166175	0.00029714	0.0223184	0.00021803	0.000918642	0.0196958	0.00021803	0.00132233	0.00136293	n/a	n/a	n/a	n/a
a, bc	0.00324793	0.00322455	2.51e-05	0.0243305	0.00322455	0.00219022	0.010793	0.0107819	9.84e-05	0.0225308	2.03e-06	0.00294361	0.0214797	0.00294361	0.00026938	4.21e-06	0.00294361	0.000250581	4.21e-06	0.000486499	2.03e-06	0.00294361	0.000425971	2.03e-06	0.00214435	0.00219209	n/a	n/a	n/a	n/a
a, b, c	0.0222034	0.0216079	2.33e-05	0.0103276	0.0216079	0.00012829	0.00157817	0.0015736	3.06e-06	0.00948846	3.32e-06	0.000200942	0.00844647	0.000200942	0.0032019	5.32e-06	0.000200942	0.00269513	5.32e-06	0.00439439	3.32e-06	0.000200942	0.00357168	3.32e-06	0.000282976	0.000295307	n/a	n/a	n/a	n/a
b	0.138529	0.138245	0.0268813	0.000962399	0.138245	0.0028822	1.01e-07	1.01e-07	2.86e-07	0.000119494	0.014478	0.00601655	0.000115495	0.00601655	0.106642	0.0168492	0.00601655	0.102651	0.0168492	0.113603	0.014478	0.00601655	0.108871	0.014478	0.00745978	0.0075589	n/a	n/a	n/a	n/a
b, c	0.0553788	0.0545734	0.000782368	0.00307708	0.0545734	0.000486973	1.17e-05	1.17e-05	3.07e-07	0.00103903	0.00021803	0.000918642	0.000962047	0.000918642	0.018463	0.00029714	0.000918642	0.0166175	0.00029714	0.0223184	0.00021803	0.000918642	0.0196958	0.00021803	0.00132233	0.00136293	n/a	n/a	n/a	n/a
ac, b	0.00324793	0.00322455	2.51e-05	0.0243305	0.00322455	0.00219022	0.010793	0.0107819	9.84e-05	0.0225308	2.03e-06	0.00294361	0.0214797	0.00294361	0.00026938	4.21e-06	0.00294361	0.000250581	4.21e-06	0.000486499	2.03e-06	0.00294361	0.000425971	2.03e-06	0.00214435	0.00219209	n/a	n/a	n/a	n/a
c	0.138529	0.138245	0.0268813	0.000962399	0.138245	0.0028822	1.01e-07	1.01e-07	2.86e-07	0.000119494	0.014478	0.00601655	0.000115495	0.00601655	0.106642	0.0168492	0.00601655	0.102651	0.0168492	0.113603	0.014478	0.00601655	0.108871	0.014478	0.00745978	0.0075589	n/a	n/a	n/a	n/a
ab, c	0.00324793	0.00322455	2.51e-05	0.0243305	0.00322455	0.00219022	0.010793	0.0107819	9.84e-05	0.0225308	2.03e-06	0.00294361	0.0214797	0.00294361	0.00026938	4.21e-06	0.00294361	0.000250581	4.21e-06	0.000486499	2.03e-06	0.00294361	0.000425971	2.03e-06	0.00214435	0.00219209	n/a	n/a	n/a	n/a
ab	0.0081523	0.00819664	0.000886837	0.00769296	0.00819664	0.0142694	9.38e-05	9.38e-05	0.00016249	0.00262947	0.000134837	0.020462	0.00261742	0.020462	0.00155786	0.000240125	0.020462	0.00155008	0.000240125	0.00248036	0.000134837	0.020462	0.00235895	0.000134837	0.015308	0.0153289	n/a	n/a	n/a	n/a
ac	0.0081523	0.00819664	0.000886837	0.00769296	0.00819664	0.0142694	9.38e-05	9.38e-05	0.00016249	0.00262947	0.000134837	0.020462	0.00261742	0.020462	0.00155786	0.000240125	0.020462	0.00155008	0.000240125	0.00248036	0.000134837	0.020462	0.00235895	0.000134837	0.015308	0.0153289	n/a	n/a	n/a	n/a
bc	0.0081523	0.00819664	0.000886837	0.00769296	0.00819664	0.0142694	9.38e-05	9.38e-05	0.00016249	0.00262947	0.000134837	0.020462	0.00261742	0.020462	0.00155786	0.000240125	0.020462	0.00155008	0.000240125	0.00248036	0.000134837	0.020462	0.00235895	0.000134837	0.015308	0.0153289	n/a	n/a	n/a	n/a
abc	0.0158507	0.0159945	0.000987642	0.88119	0.0159945	0.927192	0.965726	0.965764	0.999212	0.911542	1.65e-05	0.87655	0.916016	0.87655	0.000561778	5.93e-05	0.87655	0.000587204	5.93e-05	0.00133403	1.65e-05	0.87655	0.00129814	1.65e-05	0.883296	0.882692	n/a	n/a	n/a	n/a
zero	0.346021	0.349678	0.913262	0.000293661	0.349678	0.0131928	8.06e-10	8.06e-10	4.23e-08	1.34e-05	0.955482	0.0322265	1.35e-05	0.0322265	0.615441	0.947763	0.0322265	0.63351	0.947763	0.577608	0.955482	0.0322265	0.601076	0.955482	0.0377172	0.0376839	n/a	n/a	n/a	n/a

[truncated: 2 more sheets: Table S10, Table S11]
